# Supplementary material for: CSA Antisense Targeting Enhances Anticancer Drug Sensitivity in Breast Cancer Cells, including the Triple-Negative Subtype
Source: Cancers (Basel). 2022 Mar 26;14(7):1687. doi: 10.3390/cancers14071687 (PMC8997023; doi:10.3390/cancers14071687)
Supplement: Supplementary file 1 [file cancers-14-01687-s001.zip]

Archive with 1 entries (1 files):
- cancers-1627772-supplementary.pdf
